# Supplementary material for: Sequential Nucleophilic Aromatic Substitution Reactions of Activated Halogens
Source: Int J Mol Sci. 2024 Jul 26;25(15):8162. doi: 10.3390/ijms25158162 (PMC11311403; doi:10.3390/ijms25158162)
Supplement: Supplementary file 1 [file ijms-25-08162-s001.zip]

Archive with 1 entries (1 files):
- ijms-3094836-supplementary.pdf
